# Supplementary material for: The Distinctive Features behind the Aggressiveness of Oral and Cutaneous Squamous Cell Carcinomas
Source: Cancers (Basel). 2023 Jun 17;15(12):3227. doi: 10.3390/cancers15123227 (PMC10296732; doi:10.3390/cancers15123227)
Supplement: Supplementary file 1 [file cancers-15-03227-s001.zip]

Archive with 1 entries (1 files):
- cancers-2421133-supplementary.pdf
